# Supplementary material for: Liquid biopsy based HER2 amplification status in gastric cancer patients indicates clinical response
Source: Heliyon. 2023 Nov 2;9(11):e21339. doi: 10.1016/j.heliyon.2023.e21339 (PMC10665680; doi:10.1016/j.heliyon.2023.e21339)
Supplement: Multimedia component 1 [file mmc1.xlsx]

## Sheet: HER2 CNV all values
patient	HER2 status IHCFISH	SampleID	prep type Qiagen	days t0vs b0	Blood collection time	mean CNV	Standard deviation CNV	HER2 FAM_RPP30 HEX 2	3 HER2 FAM_EIF2C1 HEX	5 HER2 FAM_TERT HEX	HER2 FAM_EFTUD2 HEX 6	HER2 FAM_RPPH1 HEX 7	TAOK1 FAM_RPP30 HEX 8	TAOK1 FAM_EIF2C1 HEX 9
GC1	neg	SH_00482	Qia circAmp kit	data missing	0	1.723	0.193959	1.525	1.76	1.55	2	1.78
GC10	na	111116933	Qia Blood Kit	0	1	1.96	0.14	1.82	2.1		1.96		1.79	2.01
GC10	na	111116937	Qia circAmp kit	0	1	1.58	0.215174	1.37	1.8	1.57
GC10	na	SH_00189	Qia circAmp Kit	1160	2	2.22	0.255343	2	2.5		2.16		1.78	2.4
GC10	na	111149679	Qia circAmp kit	1429	3	1.78333	0.196299	1.67	2.01	1.67
GC11	pos	111113570	Qia circAmp kit	405	0	1.89	0.311609	1.66	1.64	1.69	2.26	2.2
GC11	pos	111113568	Qia Blood Kit	405	0	2	0.043589	2.03	2.02		1.95		1.87	1.99
GC13	pos	111119668	Qia circAmp kit	213	1	2.148	0.412517	1.93	2.72	1.72	1.94	2.43
GC13	pos	111119672	Qia blood Kit	213	1	1.97667	0.0305505		1.95		1.97	2.01
GC14	neg	SH_00079	Qia circAmp kit	0	1	1.946	0.430442	1.39	2.6	1.9	1.94	1.9
GC14	neg	SH_00079_2	Qia circAmp Kit	0	1	1.7					1.7
GC14	neg	111147822	Qia circAmp kit	308	2	1.87667	0.308923	1.82	2.21	1.6
GC15	pos	111153775	Qia Blood Kit	12	1	2.00333	0.0057735		2		2.01	2
GC15	pos	SH_00657	Qia circAmp kit	12	1	1.794	0.456103	1.42	2.39	1.45	1.53	2.18
GC15	pos	SH_00657_2	Qia circAmp Kit	12	1	1.81667	0.507182	1.57	2.4		1.48		1.52	2.73
GC15	pos	111154159	Qia circAmp kit	42	2	1.565	0.328887	1.43	2.02	1.25	1.56
GC15	pos	111155126	Qia circAmp kit	69	3	1.58	0.467761	1.32	2.12	1.3
GC15	pos	111160335	Qia circAmp kit	280	4	1.915	0.450222	1.94	2.51	1.43	1.78
GC15	pos	SH_01036	Qia circAmp kit	536	5	1.765	0.461483	1.41	2.44	1.55	1.66
GC15	pos	LB_00692	Qia circAmp Kit	620	6	2.23667	0.680612	1.54	2.9		2.27		1.87	2.22
GC16	neg	111153952	Qia circAmp kit	0	1	1.698	0.277975	1.29	1.99	1.61	1.68	1.92
GC17	neg	111152557	Qia circAmp kit	0	0	1.858	0.747242	1.35	2.14	1.31	1.44	3.05
GC17	neg	SH_00591	Qia circAmp kit	0	0	1.61	0.664304	1.14	2.37	1.32
GC18	neg	111156415	Qia circAmp kit	0	0	1.88667	0.297714	1.73	2.23	1.7
GC18	neg	SH_00742	Qia circAmp kit	0	0	2.121	0.306765	1.9	2.145	1.81	2.15	2.6
GC19	pos	111163328	Qia Blood Kit	82	1	1.91667	0.0568624		1.9		1.98	1.87			2.00212	0.0776749
GC19	pos	111163360	Qia circAmp kit	82	1	1.88	0.457876	1.42	1.74	1.79	1.8	2.65
GC19	pos	111164641	Qia circAmp kit	110	2	1.53333	0.140119	1.49	1.69	1.42
GC19	pos	SH_01027	Qia circAmp Kit	179	3	1.89667	0.23029	1.7	2.15		1.84		1.79	1.93
GC2	pos	111139201	Qia Blood Kit	7	0	2.04333	0.051316		2.1		2	2.03
GC2	pos	SH_00005	Qia circAmp kit	7	0	6.58317	1.02033	5.5425	6.24	5.83333	7.4	7.9
GC2	pos	111139672	Qia circAmp kit	191	1	2.11125	0.120856	1.99	2.155	2.04	2.26		1.96	1.93
GC2	pos	SH_00223	Qia circAmp kit	247	2	2.76	1.18495	3.57	3.31	1.4
GC2	pos	SH_00255	Qia circAmp Kit	274	3	2.23	0.665995	1.76	2.11	1.91	1.97	3.4
GC2	pos	SH_00284	Qia circAmp Kit	290	4	2.04	0.311448	1.96	2.24	2.02	1.58	2.4
GC2	pos	111151364	Qia circAmp kit	567	5	1.91333	0.281839	1.82	2.23	1.69
GC2	pos	111155796	Qia circAmp Kit	739	6	2.46	0.538331	2.06	2.6	1.94	2.4	3.3
GC2	pos	111158194	Qia circAmp Kit	836	7	2.148	0.147885	2.28	2.09	1.94	2.3	2.13
GC2	pos	SH_00847	Qia circAmp Kit	931	8	2.024	0.401597	1.8	2.28	1.64	1.8	2.6
GC2	pos	SH_01009	Qia circAmp kit	1151	9	7.28	1.18195	6.2	7.8	6.5	6.8	9.1
GC20	pos	111117541	Qia Blood Kit	16	1	2	0.02	1.98	2.02		2		1.88	1.88
GC20	pos	111117543	Qia circAmp Kit	16	1	2.25333	0.25482	1.96	2.42		2.38		1.56	2.06
GC20	pos	111118795	Qia circAmp Kit	86	2	1.71333	0.109697	1.65	1.65		1.84		1.8	2.37
GC20	pos	SH_00764	Qia circAmp Kit	1663	3	1.75667	0.375278	1.54	2.19		1.54		1.57	2.13
GC21	pos	111170714	Qia Blood Kit	23	1	2.02	0.0565685	1.98	2.06				1.85	2.04
GC21	pos	LB_01081	Qia circAmp Kit	23	1	1.86067	0.425475	1.51	2.334		1.738		1.4	1.98
GC21	pos	SH_01281	Qia circAmp Kit	38	2	1.77	0.262869	1.47	1.96		1.88		1.73	2.08
GC22	pos	111168559	Qia Blood Kit	3	1	1.92667	0.0568624	1.91	1.99			1.88		2.02
GC22	pos	SH_01188	Qia circAmp Kit	3	1	25.99	7.47344	29.57	31		17.4		2.42	2.53
GC22	pos	SH_01217	Qia circAmp Kit	46	2	1.71333	0.179258	1.62	1.92		1.6		1.86	2.27
GC22	pos	SH_01261	Qia circAmp Kit	115	3	1.71667	0.120968	1.58	1.81		1.76		1.67	2.08
GC22	pos	LB_01325	Qia circAmp Kit	318	4	1.98667	0.276104	2.29	1.75		1.92
GC3	neg	SH_00008	Qia circAmp kit	0	0	1.84667	0.135031	1.71	1.98	1.85
GC3	neg	111153154	Qia circAmp kit	657	1	2.182	0.117132	2.1	2.3	2.1	2.09	2.32
GC4	neg	SH_00503	Qia circAmp kit	0	0	2.235	0.677852	1.775	2.215		1.75	3.2
GC5	pos	111116353	Qia Blood Kit	38	1	1.96333	0.0503322		1.97		2.01	1.91
GC5	pos	111116358	Qia circAmp kit	38	1	2.13333	0.305505	2.2	2.4	1.8
GC5	pos	6352,55	Qia circAmp kit	38	1	2.1	0.173205		2.2		1.9	2.2
GC5	pos	6356,_6357	Qia circAmp kit	38	1	1.76	0.0565685	1.72	1.8
GC5	pos	111116228	Qia circAmp kit	52	2	1.96667	0.288675	1.8	2.3	1.8
GC5	pos	111117119	Qia circAmp kit	180	3	1.93667	0.142244	1.87	2.1	1.84
GC7	pos	111111504	Qia Blood Kit	508	1	1.89667	0.0251661		1.92		1.9	1.87
GC7	pos	111111510	Qia circAmp kit	508	1	2.09	0.632297	1.66	1.79	2	1.8	3.2
GC7	pos	111116722	Qia circAmp kit	868	2	1.99333	0.505206	1.59	2.56	1.83
GC8	pos	111111825	Qia circAmp Kit	166	1	2.07	0.262298	1.79	2.31		2.11		1.78	1.55
GC8	pos	111119792	Qia circAmp kit	784	2	2.092	0.215801	2.36	2.16	1.79	1.98	2.17
GC8	pos	111119825	Qia Blood Kit	784	2	1.94333	0.0960902		2.03		1.96	1.84
GC9	pos	111116427	Qia Blood Kit	122	1	2.10667	0.240069		2.38		2.01	1.93
GC9	pos	111116430	Qia circAmp kit	122	1	1.854	0.325776	1.79	1.89	1.48	1.74	2.37
H1	na	SH_000282	Qia circAmp Kit	0	0	1.77	0.310564	1.51	1.78	1.48	1.83	2.25
H10	na	111115405	Qia circAmp Kit	0	0	2.06	0.541295	1.9	2	1.7	1.7	3
H11	na	111129713	Qia circAmp Kit	0	0	1.788	0.435109	1.26	2.1	2.2	1.38	2
H12	na	111136303	Qia circAmp Kit	0	0	2.026	0.42957	1.61	2	1.9	1.87	2.75
H13	na	111136265	Qia circAmp Kit	0	0	1.933	0.465639	2.4	1.8	1.54	1.475	2.45
H14	na	111136410	Qia circAmp Kit	0	0	2.039	0.15035	1.9	2	1.9	2.195	2.2
H15	na	111124206	Qia circAmp Kit	0	0	2.03333	0.057735		2		2	2.1
H16	na	111124014	Qia circAmp Kit	0	0	2.06	0.0556776		2.05		2.12	2.01
H17	na	111125980	Qia circAmp Kit	0	0	2.08333	0.247857		2.19		1.8	2.26
H18	na	111125522	Qia circAmp Kit	0	0	2.16667	0.152753		2.2		2	2.3
H19	na	111125335	Qia Blood Kit	0	0	1.77333	0.432936		1.28		1.95	2.09
H19	na	111125623	Qia circAmp Kit	0	0	2.05667	0.085049		2.09		1.96	2.12
H2	na	111143850	Qia circAmp Kit	0	0	1.544	0.255304	1.23	1.91	1.4	1.63	1.55
H21	na	111125959	Qia circAmp Kit	0	0	2.09	0.209523		2.14		1.86	2.27
H22	na	111125454	Qia circAmp Kit	0	0	2.17	0.216333		2.23		1.93	2.35
H23	na	111124933	Qia circAmp Kit	0	0	2.23	0.160935		2.25		2.06	2.38
H3	na	SH_00082	Qia circAmp Kit	0	0	2.08	0.317411	1.7	2.1	1.9	2.15	2.55
H4	na	SH_00049	Qia circAmp Kit	0	0	1.934	0.167571	1.77	2.1	2	1.74	2.06
H5	na	111124783	Qia Blood Kit	0	0	1.99333	0.0550757		2.05		1.99	1.94
H5	na	111124791	Qia circAmp Kit	0	0	1.708	0.558722	1.38	1.64	1.4	1.43	2.69
H5	na	111124792	Qia circAmp Kit	0	0	2.1	0.55994	1.7	1.99		1.79	2.92	1.54	1.85
H6	na	111111289	Qia circAmp Kit	0	0	1.88	0.19975	1.67	1.95	1.79	1.8	2.19
H7	na	111137272	Qia circAmp Kit	0	0	2.24	0.359514	1.8	2.5	2.7	2.05	2.15
H8	na	111133582	Qia circAmp Kit	0	0	2.008	0.231452	1.66	2.29	1.98	2.12	1.99
H9	na	111124666	Qia circAmp Kit	0	0	1.956	0.111714	1.81	1.92	2.01	2.11	1.93

## Sheet: HER2 FAM all values
							FAM copies HER2
patient	her2 stat	prep type Qiagen	Sample ID	Blood collection time	mean HER2 FAM	Standard deviation HER2	HER2 FAM_RPP30 HEX 2	3 HER2 FAM_EIF2C1 HEX	5 HER2 FAM_TERT HEX	HER2 FAM_EFTUD2 HEX 6	HER2 FAM_RPPH1 HEX 7	TAOK1 FAM_RPP30 HEX 8	TAOK1 FAM_EIF2C1 HEX 9	HER2 vs TAOK1
GC1	neg	Qia circAmp kit	SH_00482	0	7.04	2.02559	5.6	6.7	4.8	9.8	8.3
GC10	uk	Qia circAmp kit	111149679	3	29.5667	1.55027	28	29.6	31.1
GC10	uk	Qia circAmp kit	111116937	1	12.4333	0.929157	12	13.5	11.8
GC10	uk	Qia Blood Kit	111116933	1	401	21.9317	385	426		392		377	361	1.76253
GC10	uk	Qia circAmp Kit	SH_00189	2	6.16667	1.72434	4.3	7.7		6.5		8.9	7.7	1.27186
GC11	pos	Qia Blood Kit	111113568	0	495.667	22.8108	522	483		482		488	513	1.60278
GC11	pos	Qia circAmp kit	111113570	0	14.42	1.67988	13.2	13.4	13	16.4	16.1
GC13	pos	Qia blood Kit	111119672	1	140.667	11.0151		140		130	152
GC13	pos	Qia circAmp kit	111119668	1	39.28	1.54337	40	41.3	37.3	39.5	38.3
GC14	neg	Qia circAmp kit	111147822	2	10.4333	0.416333	10.1	10.9	10.3
GC14	neg	Qia circAmp kit	SH_00079	1	10.62	0.978264	9.4	12.1	10.8	10.5	10.3
GC14	neg	Qia circAmp Kit	SH_00079_2	1	10.2					10.2
GC15	pos	Qia circAmp kit	111155126	3	57.6333	2.36925	54.9	59.1	58.9
GC15	pos	Qia circAmp Kit	SH_00657_2	1	70.6	8.94204	71.6	79		61.2		64.6	72.9	1.69508
GC15	pos	Qia circAmp kit	SH_00657	1	62.78	6.3598	59.1	56.9	66	59.5	72.4
GC15	pos	Qia Blood Kit	111153775	1	461.667	13.6504		474		447	464
GC15	pos	Qia circAmp Kit	LB_00692	6	11.6667	0.702377	11	12.4		11.6		12.9	10.3	1.63342
GC15	pos	Qia circAmp kit	111160335	4	89.525	1.88922	90	88	88.1	92
GC15	pos	Qia circAmp kit	111154159	2	42.05	4.51258	46.9	40.2	36.7	44.4
GC15	pos	Qia circAmp kit	SH_01036	5	38.5	2.60128	37.3	40.6	35.4	40.7
GC16	neg	Qia circAmp kit	111153952	1	29.12	1.72974	26.8	30.6	29.8	27.8	30.6
GC17	neg	Qia circAmp kit	SH_00591	0	30.9333	3.68284	27	34.3	31.5
GC17	neg	Qia circAmp kit	111152557	0	49.78	16.0612	39.2	37.2	38.6	62.1	71.8
GC18	neg	Qia circAmp kit	111156415	0	20.5	0.52915	19.9	20.9	20.7
GC18	neg	Qia circAmp kit	SH_00742	0	18.44	1.05024	17.7	18	18.6	17.7	20.2
GC19	pos	Qia circAmp kit	111164641	2	49.3	2.69629	52.4	48	47.5
GC19	pos	Qia Blood Kit	111163328	1	363	31.749		375		327	387
GC19	pos	Qia circAmp Kit	SH_01027	3	106.333	15.0111	91	121		107		110	120	1.53163
GC19	pos	Qia circAmp kit	111163360	1	42.84	3.12938	40.2	39.2	44	46.9	43.9
GC2	pos	Qia circAmp kit	SH_00223	2	160	1.41421	161	159	1,6
GC2	pos	Qia circAmp kit	111151364	5	13.4	5.07149	11.2	19.2	9.8
GC2	pos	Qia circAmp kit	SH_00005	0	97.9	56.2462	159	160	58.6	55.3	56.6
GC2	pos	Qia circAmp Kit	SH_00284	4	10.82	1.69027	10.9	11.9	11.4	7.9	12
GC2	pos	Qia circAmp Kit	SH_00255	3	13.1	1.48155	13.4	12.9	13.9	10.7	14.6
GC2	pos	Qia circAmp Kit	111155796	6	12.3	1.12472	12.7	13.3	11.2	11	13.3
GC2	pos	Qia circAmp Kit	SH_00847	8	34.26	1.9857	34.9	36.4	32.7	31.7	35.6
GC2	pos	Qia circAmp Kit	111158194	7	14.94	0.680441	15.8	14.5	14.9	14.1	15.4
GC2	pos	Qia Blood Kit	111139201	0	410.333	17.673		422		390	419
GC2	pos	Qia circAmp kit	111139672	1	19.775	0.877021	18.8	20.3	20.7	19.3		19.1	18	1.79249
GC2	pos	Qia circAmp kit	SH_01009	9	102.4	7.70065	106	107	109	100	90
GC20	pos	Qia circAmp Kit	111117543	1	12.1667	1.06927	12.4	13.1		11		10.3	10.6	1.90377
GC20	pos	Qia Blood Kit	111117541	1	63.9333	1.70978	63.1	65.9		62.8		63.3	63.9	1.61914
GC20	pos	Qia circAmp Kit	SH_00764	3	26.7667	9.81546	21.2	21		38.1		19.3	19.3	2.42243
GC20	pos	Qia circAmp Kit	111118795	2	43.4	21.911	30.6	30.9		68.7		36.8	35.2	2.17234
GC21	pos	Qia Blood Kit	111170714	1	744	11.3137	752	736				685	688	1.63388
GC21	pos	Qia circAmp Kit	LB_01081	1	397	30.1993	369	429		393		369	376	1.73766
GC21	pos	Qia circAmp Kit	SH_01281	2	39.9667	1.55671	38.5	41.6		39.8		42.6	41	1.54472
GC22	pos	Qia Blood Kit	111168559	0	676.667	37.2066	685	636			709		668	1.64304
GC22	pos	Qia circAmp Kit	SH_01188	0	591	97.2163	661	632		480		52.1	54.3	18.5054
GC22	pos	Qia circAmp Kit	SH_01261	2	35.7667	1.55671	35.6	37.4		34.3		37.2	41	1.47952
GC22	pos	Qia circAmp Kit	LB_01325	3	20.7	0.6245	20.2	21.4		20.5
GC22	pos	Qia circAmp Kit	SH_01217	1	29.7333	12.1039	23.2	22.3		43.7		24.4	23.2	2.20231
GC3	neg	Qia circAmp kit	SH_00008	0	12.5	9.36643	20.9	14.2	2.4
GC3	neg	Qia circAmp kit	111153154	1	12.28	3.11881	10.4	10.7	9.1	15	16.2
GC4	neg	Qia circAmp kit	SH_00503	0	20	5.03786	24.6	24		14.7	16.7
GC5	pos	Qia circAmp kit	111117119	3	10.5	0.3	10.5	10.2	10.8
GC5	pos	Qia circAmp kit	6356,_6357	1	5.55	0.0707107	5.6	5.5
GC5	pos	Qia circAmp kit	111116228	2	4.4	0.173205	4.3	4.6	4.3
GC5	pos	Qia circAmp kit	111116358	1	7.66667	0.776745	7.9	8.3	6.8
GC5	pos	Qia Blood Kit	111116353	1	508.667	18.1475		516		488	522
GC5	pos	Qia circAmp kit	6352,55	1	3.5	0.360555		3.2		3.4	3.9
GC7	pos	Qia circAmp kit	111116722	2	20.3	1.03923	20.9	20.9	19.1
GC7	pos	Qia circAmp kit	111111510	1	7.56	0.730068	7.2	7.3	7.8	6.8	8.7
GC7	pos	Qia Blood Kit	111111504	1	632	6.245		627		639	630
GC8	pos	Qia circAmp Kit	111111825	1	20.7	1.94679	20	22.9		19.2		17.5	16.7	1.98238
GC8	pos	Qia Blood Kit	111119825	2	383.333	4.04145		381		388	381
GC8	pos	Qia circAmp kit	111119792	2	22.32	1.65288	23.8	21.6	22.8	23.6	19.8
GC9	pos	Qia Blood Kit	111116427	1	94	2.64575		96		91	95
GC9	pos	Qia circAmp kit	111116430	1	22.78	2.58205	25.5	20.2	20.1	25.1	23
H1	neg	Qia circAmp Kit	SH_000282	0	21.86	0.770065	21.9	21.6	22.5	20.7	22.6
H10	neg	Qia circAmp Kit	111115405	0	3.62	0.349285	3.6	4.1	3.4	3.2	3.8
H11	neg	Qia circAmp Kit	111129713	0	4.38	0.460435	3.9	4.5	5.1	4.1	4.3
H12	neg	Qia circAmp Kit	111136303	0	6.66	0.568331	6.1	6.5	6.2	7.1	7.4
H13	neg	Qia circAmp Kit	111136265	0	4.48	0.506952	5	3.9	4.4	4.1	5
H14	neg	Qia circAmp Kit	111136410	0	7.78	1.71085	7.3	7.3	6.7	10.8	6.8
H15	neg	Qia circAmp Kit	111124206	0	10.1333	0.802081		10.9		9.3	10.2
H16	neg	Qia circAmp Kit	111124014	0	42.7333	1.42945		42.4		41.5	44.3
H17	neg	Qia circAmp Kit	111125980	0	17.7333	1.66533		17.2		16.4	19.6
H18	neg	Qia circAmp Kit	111125522	0	6.16667	0.208167		6		6.4	6.1
H19	neg	Qia circAmp Kit	111125623	0	16.6667	1.26623		17.8		15.3	16.9
H19	neg	Qia Blood Kit	111125335	0	25.7667	1.45029		25.8		27.2	24.3
H2	neg	Qia circAmp Kit	111143850	0	62.54	2.91428	60	66.5	63.9	59.4	62.9
H21	neg	Qia circAmp Kit	111125959	0	25.9667	1.40119		27.1		26.4	24.4
H22	neg	Qia circAmp Kit	111125454	0	24.2	0.360555		24.5		23.8	24.3
H23	neg	Qia circAmp Kit	111124933	0	17.8	1.53948		18.2		16.1	19.1
H3	neg	Qia circAmp Kit	SH_00082	0	3.46	0.151658	3.5	3.5	3.2	3.5	3.6
H4	neg	Qia circAmp Kit	SH_00049	0	8.4	0.771362	9.1	9.2	8.4	7.4	7.9
H5	neg	Qia circAmp Kit	111124792	0	13.5	1.48997	14.9	13.7		11.4	14	9	13.7	2.02614
H5	neg	Qia circAmp Kit	111124791	0	22.32	2.03027	24.3	23.1	22.5	18.9	22.8
H5	neg	Qia Blood Kit	111124783	0	469.667	26.9506		499		464	446
H6	neg	Qia circAmp Kit	111111289	0	13.22	1.45155	12.5	12.6	15.4	13.9	11.7
H7	neg	Qia circAmp Kit	111137272	0	2.98	0.443847	3	2.9	3.5	2.3	3.2
H8	neg	Qia circAmp Kit	111133582	0	16.62	2.89689	12.1	20	17.8	17	16.2
H9	neg	Qia circAmp Kit	111124666	0	211.8	11.8617	211	201	207	232	208

## Sheet: tissue tCNV& PCNV
pat no	patho result Tissue	ICH score &FISH her2	mean cnv	standarddeviation	RPP30 ddPCR CNV	eif2C1 ddPCR CNV	EFTUD2 (chr17) ddPCR CNV	RPPH1 ddPCR CNV	HER2_taok1	HER2 ddPCR result >2.4 CO	(weeks) diff tissue vs blood first sample	diff tissue vs blood first sample (Days)	cfDNA mean CNV	Standard deviation cfCNV	cf HER2 FAM_RPP30 HEX 2	cf HER2 FAM_EIF2C1 HEX	cf HER2 FAM_TERT HEX	cf HER2 FAM_EFTUD2 (chr17) HEX 6	cf HER2 FAM_RPPH1 HEX 7	cf TAOK1 FAM_RPP30 HEX 8	cf TAOK1 FAM_EIF2C1 HEX 9	cf collection prior treatment	Hematopoetic CNV mean	Standard deviation CNV	HER2 FAM_RPP30 HEX 2	3 HER2 FAM_EIF2C1 HEX	5 HER2 FAM_TERT HEX	HER2 FAM_EFTUD2 HEX 6	HER2 FAM_RPPH1 HEX 7	TAOK1 FAM_RPP30 HEX 8	TAOK1 FAM_EIF2C1 HEX 9
GC19	Her2 pos	2+ IHC; 2,3 FISH	nd							nd	11.7143	82	2.002	0.077	1.42	1.82	1.79	1.89	2.26			no	1.91667	0.0568624		1.9		1.98	1.87
GC20	Her2 pos	2+ IHC; 6,65 FISH	55.1667	12.2916	43.5	54	33	68		pos	2.28571	16	2.25333	0.25482	1.96	2.42		2.38		1.56	2.06	no	2	0.02	1.98	2.02		2		1.88	1.88
GC2	Her2 pos	2+ IHC; 6,8 FISH	11.5	4.06325	10.4	16	11.5	8.1		pos	1	7	6.58317	1.02033	5.5425	6.24	5.83333	7.4	7.9			yes	2.04333	0.051316		2.1		2	2.03
GC11	Her2 pos	3+ IHC	1.75	0.132288	1.65	1.9	2.21	1.7		neg	57.8571	405	1.89	0.311609	1.66	1.64	1.69	2.26	2.2			no	2	0.043589	2.03	2.02		1.95		1.87	1.99
GC22	Her2 pos	3+ IHC	49.3333	5.50757	49	55	23.4	44	16.1	pos	0.428571	3	25.99	7.47344	29.57	31		17.4		2.42	2.53	yes	1.92667	0.0568624	1.91	1.99			1.88		2.02
GC21	Her2 pos	3+ IHC	12.1067	1.00808	11.56	13.27	11.26	11.49	5.7	pos	3.28571	23	1.86067	0.425475	1.51	2.334		1.738		1.4	1.98	no	2.02	0.0565685	1.98	2.06				1.85	2.04
GC15	Her2 pos	3+ IHC	16.8667	4.72476	15.9	22	16.3	12.7		pos	1.71429	12	1.94	1.57	2.4	1.45	1.48	2.18	1.52	2.73	1.96	no	2.00333	0.0057735		2		2.01	2
GC13	Her2 pos	3+ IHC	3.96667	0.550757	3.4	4	3.15	4.5		pos	30.4286	213	2.148	1.93	2.72	1.72	1.94	2.43				no	1.97667	0.0305505		1.95		1.97	2.01
GC9	Her2 pos	3+ IHC	6.33333	1.40119	7.9	5.9	5.2	5.2		pos	17.4286	122	1.854	0.325776	1.79	1.89	1.48	1.74	2.37			no	2.10667	0.240069		2.38		2.01	1.93
GC8	Her2 pos	3+ IHC	4.7	0.264575	4.9	4.8	2.13	4.4		pos	23.7143	166	2.07	0.262298	1.79	2.31		2.11		1.78	1.55	no	1.94333	0.0960902		2.03		1.96	1.84
GC7	Her2 pos	3+ IHC	3.41667	0.629153	2.75	3.5	2.35	4		pos	72.5714	508	2.09	0.632297	1.66	1.79	2	1.8	3.2			no	1.89667	0.0251661		1.92		1.9	1.87
GC5	Her2 pos	3+ IHC	2.96333	0.520801	2.6	3.56	2.57	2.73		pos	5.42857	38	2	0.18	1.96	2.13	1.8	1.9	2.2			no	1.96333	0.0503322		1.97		2.01	1.91

## Sheet: hematopoetic gDNA HER2CNV
patient	SampleID	prep type Qiagen	Blood collection time	mean CNV	Standard deviation CNV	HER2 FAM_RPP30 HEX 2	3 HER2 FAM_EIF2C1 HEX	5 HER2 FAM_TERT HEX	HER2 FAM_EFTUD2 HEX 6	HER2 FAM_RPPH1 HEX 7	TAOK1 FAM_RPP30 HEX 8	TAOK1 FAM_EIF2C1 HEX 9
GC10	111116933	Qia Blood Kit	1	1.96	0.14	1.82	2.1		1.96		1.79	2.01
GC11	111113568	Qia Blood Kit	0	2	0.043589	2.03	2.02		1.95		1.87	1.99
GC13	111119672	Qia blood Kit	1	1.97667	0.0305505		1.95		1.97	2.01
GC15	111153775	Qia Blood Kit	1	2.00333	0.0057735		2		2.01	2
GC19	111163328	Qia Blood Kit	1	1.91667	0.0568624		1.9		1.98	1.87
GC2	111139201	Qia Blood Kit	0	2.04333	0.051316		2.1		2	2.03
GC20	111117541	Qia Blood Kit	1	2	0.02	1.98	2.02		2		1.88	1.88
GC21	111170714	Qia Blood Kit	1	2.02	0.0565685	1.98	2.06				1.85	2.04
GC22	111168559	Qia Blood Kit	0	1.92667	0.0568624	1.91	1.99			1.88		2.02
GC5	111116353	Qia Blood Kit	1	1.96333	0.0503322		1.97		2.01	1.91
GC7	111111504	Qia Blood Kit	1	1.89667	0.0251661		1.92		1.9	1.87
GC8	111119825	Qia Blood Kit	2	1.94333	0.0960902		2.03		1.96	1.84
GC9	111116427	Qia Blood Kit	1	2.10667	0.240069		2.38		2.01	1.93

## Sheet: hematopoetic gDNA FAM&HEXcopies
patient	her2 stat	prep type Qiagen	Sample ID	Blood collection time	mean HER2 FAM	Standard deviation HER2	HER2 FAM_RPP30 HEX 2	3 HER2 FAM_EIF2C1 HEX	5 HER2 FAM_TERT HEX	HER2 FAM_EFTUD2 HEX 6	HER2 FAM_RPPH1 HEX 7	TAOK1 FAM_RPP30 HEX 8	TAOK1 FAM_EIF2C1 HEX 9	HER2 vs TAOK1
GC10	uk	Qia Blood Kit	111116933	1	401	21.9317	385	426		392		377	361	1.76253
GC11	pos	Qia Blood Kit	111113568	0	495.667	22.8108	522	483		482		488	513	1.60278
GC13	pos	Qia blood Kit	111119672	1	140.667	11.0151		140		130	152
GC15	pos	Qia Blood Kit	111153775	1	461.667	13.6504		474		447	464
GC19	pos	Qia Blood Kit	111163328	1	363	31.749		375		327	387
GC2	pos	Qia Blood Kit	111139201	0	410.333	17.673		422		390	419
GC20	pos	Qia Blood Kit	111117541	1	63.9333	1.70978	63.1	65.9		62.8		63.3	63.9	1.61914
GC21	pos	Qia Blood Kit	111170714	1	744	11.3137	752	736				685	688	1.63388
GC22	pos	Qia Blood Kit	111168559	0	676.667	37.2066	685	636			709		668	1.64304
GC5	pos	Qia Blood Kit	111116353	1	508.667	18.1475		516		488	522
GC7	pos	Qia Blood Kit	111111504	1	632	6.245		627		639	630
GC8	pos	Qia Blood Kit	111119825	2	383.333	4.04145		381		388	381
GC9	pos	Qia Blood Kit	111116427	1	94	2.64575		96		91	95
